# Supplementary material for: Detailed insights into pan‐European population structure and inbreeding in wild and hatchery Pacific oysters (Crassostrea gigas) revealed by genome‐wide SNP data
Source: Evol Appl. 2018 Dec 31;12(3):519–34. doi: 10.1111/eva.12736 (PMC6383735; doi:10.1111/eva.12736)
Supplement: Supplementary file 2 [file EVA-12-519-s002.xlsx]

## Sheet: Sheet1
Supplementary Table 1: List of thresholds for quality assessment recommended by Affimetrix best practice workflow.
Threshold Name	Threshold Description	Applied Threshold
DQC	Dish QC value cutoff.	≥ 0.82
QC call_rate	Sample's call rate cutoff.	≥ 97
Percent passing samples	Percentage of samples in a plate that must pass QC for not having a warning message.	≥ 95
Average call rate for passing samples	A plate's average QC call rate of pasing samples.	≥ 95
cr-cutoff	Minimum tolerated call rate.	≥ 97
fld-cutoff	Minimum tolerated FLD value for cluster separation.	≥ 3.6
het-so-cutoff	Minimum tolerated value for the correctness of the size offset of the heterozygous cluster.	≥ -0.1
het-so-otv-cutoff	Minimum tolerated value for the correctness of the size offset of the heterozygous cluster, possibly indicating an OTV.	≥ -0.3
hom-ro-1-cutoff	Minimum tolerated value for the correctness of the contrast of the homozygous cluster when a probeset has 1 genotype cluster.	≥ 0.6
hom-ro-2-cutoff	Minimum tolerated value for the correctness of the contrast of the homozygous cluster when a probeset has 2 genotype cluster.	≥ 0.3
hom-ro-3-cutoff	Minimum tolerated value for the correctness of the contrast of the homozygous cluster when a probeset has 3 genotype cluster.	≥ -0.9
hom-ro	Flag indicating whether the metric HomRO is used.	TRUE
hom-het	Flag indicating whether a probset with two clusters that are both homozygous is categorized as 'Other'.	TRUE
num-minor-allele-cutoff	Minimum minor allele count for categorizing a probeset as 'PolyHighResolution'	≥ 2
