# Supplementary material for: Detailed insights into pan‐European population structure and inbreeding in wild and hatchery Pacific oysters (Crassostrea gigas) revealed by genome‐wide SNP data
Source: Evol Appl. 2018 Dec 31;12(3):519–34. doi: 10.1111/eva.12736 (PMC6383735; doi:10.1111/eva.12736)
Supplement: Supplementary file 3 [file EVA-12-519-s003.xlsx]

## Sheet: Sheet1
Supplementary Table 2: Table of populations selected for RAD sequencing, including coordinates, origin classified as either wild or hatchery, and the number of samples that were retained for analysis after quality control and filtering.
Population ID	Location	Latitude	Longitude	Origin	Sample size passing QC and filtering
POR	Faro, Portugal	37.002	-7.583	Wild	5
ITA	Ravenna, Italy	44.402	12.122	Wild	5
SPA	Santoña, Spain	43.426	-3.543	Wild	5
NE1	Oosterschelde, Netherlands	51.608	3.91	Wild	5
SCO	Oban, UK	55.534	-5.244	Hatchery	4
DEN	Limfjorden, Denmark	56.833	8.906	Wild	5
NOR	Arendal, Norway	58.428	8.793	Wild	5
JAP	Matsushima, Japan	38.367	141.066	Wild	5
CAN	Vancouver, Canada	50.164	-124.432	Wild	5
