# Supplementary material for: Detailed insights into pan‐European population structure and inbreeding in wild and hatchery Pacific oysters (Crassostrea gigas) revealed by genome‐wide SNP data
Source: Evol Appl. 2018 Dec 31;12(3):519–34. doi: 10.1111/eva.12736 (PMC6383735; doi:10.1111/eva.12736)
Supplement: Supplementary file 4 [file EVA-12-519-s004.xlsx]

## Sheet: Sheet1
Supplementary Table 3: Table showing pairwise FST values (below diagonal) and respective p-values (above diagonal) for pairwise population comparisons. Values indicated in bold are significant after table-wide Bonferroni correction for multiple tests.
	POR	ITA	SPA	FRA	ENG	NE1	NE2	IFR	FH2	FH4	FH1	FH3	GUE	SCO	SES	MAL	WAL	GER	DEN	SWE	NOR	JAP	CAN
POR	*	0.000+-0.000	0.000+-0.000	0.000+-0.000	0.000+-0.000	0.000+-0.000	0.000+-0.000	0.000+-0.000	0.000+-0.000	0.000+-0.000	0.000+-0.000	0.000+-0.000	0.000+-0.000	0.000+-0.000	0.000+-0.000	0.000+-0.000	0.000+-0.000	0.000+-0.000	0.000+-0.000	0.000+-0.000	0.000+-0.000	0.000+-0.000	0.000+-0.000
ITA	0.0673	*	0.000+-0.000	0.000+-0.000	0.000+-0.000	0.000+-0.000	0.000+-0.000	0.000+-0.000	0.000+-0.000	0.000+-0.000	0.000+-0.000	0.000+-0.000	0.000+-0.000	0.000+-0.000	0.000+-0.000	0.000+-0.000	0.000+-0.000	0.000+-0.000	0.000+-0.000	0.000+-0.000	0.000+-0.000	0.000+-0.000	0.000+-0.000
SPA	0.08638	0.01104	*	0.315+-0.056	0.054+-0.024	0.000+-0.000	0.000+-0.000	0.243+-0.045	0.000+-0.000	0.000+-0.000	0.000+-0.000	0.000+-0.000	0.000+-0.000	0.000+-0.000	0.000+-0.000	0.000+-0.000	0.000+-0.000	0.000+-0.000	0.000+-0.000	0.009+-0.009	0.000+-0.000	0.081+-0.031	0.000+-0.000
FRA	0.08418	0.01163	0.00062	*	0.027+-0.013	0.045+-0.015	0.729+-0.043	0.441+-0.034	0.000+-0.000	0.000+-0.000	0.000+-0.000	0.000+-0.000	0.000+-0.000	0.000+-0.000	0.000+-0.000	0.000+-0.000	0.000+-0.000	0.000+-0.000	0.000+-0.000	0.000+-0.000	0.000+-0.000	0.000+-0.000	0.522+-0.040
ENG	0.08305	0.01322	0.00214	0.00136	*	0.072+-0.029	0.180+-0.030	0.549+-0.049	0.000+-0.000	0.018+-0.012	0.000+-0.000	0.000+-0.000	0.000+-0.000	0.000+-0.000	0.000+-0.000	0.000+-0.000	0.000+-0.000	0.018+-0.012	0.000+-0.000	0.018+-0.012	0.000+-0.000	0.000+-0.000	0.027+-0.013
NE1	0.09221	0.01289	0.00262	0.00078	0.00136	*	0.351+-0.028	0.144+-0.036	0.000+-0.000	0.000+-0.000	0.000+-0.000	0.000+-0.000	0.000+-0.000	0.000+-0.000	0.000+-0.000	0.000+-0.000	0.000+-0.000	0.000+-0.000	0.000+-0.000	0.000+-0.000	0.000+-0.000	0.000+-0.000	0.027+-0.013
NE2	0.08329	0.01148	0.00093	-0.00195	-0.00039	-0.00064	*	0.711+-0.064	0.000+-0.000	0.000+-0.000	0.000+-0.000	0.000+-0.000	0.000+-0.000	0.000+-0.000	0.000+-0.000	0.000+-0.000	0.000+-0.000	0.009+-0.009	0.000+-0.000	0.000+-0.000	0.000+-0.000	0.000+-0.000	0.486+-0.051
IFR	0.07684	0.01132	0.00287	0.00122	0.00125	0.00205	-0.00011	*	0.000+-0.000	0.000+-0.000	0.000+-0.000	0.000+-0.000	0.000+-0.000	0.000+-0.000	0.000+-0.000	0.000+-0.000	0.000+-0.000	0.000+-0.000	0.000+-0.000	0.000+-0.000	0.000+-0.000	0.000+-0.000	0.000+-0.000
FH2	0.11583	0.04618	0.03639	0.0348	0.03663	0.03594	0.03384	0.03477	*	0.000+-0.000	0.000+-0.000	0.000+-0.000	0.000+-0.000	0.000+-0.000	0.000+-0.000	0.000+-0.000	0.009+-0.009	0.000+-0.000	0.000+-0.000	0.000+-0.000	0.000+-0.000	0.000+-0.000	0.000+-0.000
FH4	0.0913	0.02505	0.01665	0.01463	0.01512	0.01588	0.01389	0.01506	0.04684	*	0.000+-0.000	0.000+-0.000	0.000+-0.000	0.000+-0.000	0.000+-0.000	0.000+-0.000	0.000+-0.000	0.000+-0.000	0.000+-0.000	0.000+-0.000	0.000+-0.000	0.000+-0.000	0.000+-0.000
FH1	0.11236	0.04479	0.03553	0.03391	0.03445	0.03551	0.03318	0.03605	0.06621	0.03545	*	0.000+-0.000	0.000+-0.000	0.000+-0.000	0.000+-0.000	0.000+-0.000	0.000+-0.000	0.000+-0.000	0.000+-0.000	0.000+-0.000	0.000+-0.000	0.000+-0.000	0.000+-0.000
FH3	0.11465	0.04674	0.03664	0.03553	0.03558	0.03698	0.03511	0.03843	0.06884	0.03625	0.03299	*	0.000+-0.000	0.000+-0.000	0.000+-0.000	0.000+-0.000	0.000+-0.000	0.000+-0.000	0.000+-0.000	0.000+-0.000	0.000+-0.000	0.000+-0.000	0.000+-0.000
GUE	0.145	0.08137	0.0718	0.07138	0.06692	0.07248	0.0695	0.0717	0.1009	0.0751	0.08388	0.08496	*	0.000+-0.000	0.000+-0.000	0.000+-0.000	0.000+-0.000	0.000+-0.000	0.000+-0.000	0.000+-0.000	0.000+-0.000	0.000+-0.000	0.000+-0.000
SCO	0.10935	0.03689	0.02572	0.02355	0.02182	0.02357	0.02145	0.02548	0.0581	0.03094	0.0413	0.04178	0.06357	*	0.000+-0.000	0.000+-0.000	0.000+-0.000	0.000+-0.000	0.000+-0.000	0.000+-0.000	0.000+-0.000	0.000+-0.000	0.000+-0.000
SES	0.10904	0.04128	0.03001	0.02914	0.02198	0.02985	0.02609	0.03069	0.05986	0.03644	0.0483	0.05044	0.06056	0.02209	*	0.063+-0.019	0.297+-0.063	0.000+-0.000	0.018+-0.012	0.000+-0.000	0.000+-0.000	0.000+-0.000	0.000+-0.000
MAL	0.11741	0.04574	0.03341	0.03254	0.02317	0.03164	0.03013	0.03359	0.06406	0.03731	0.05547	0.05833	0.06354	0.03069	0.00678	*	0.234+-0.027	0.009+-0.009	0.171+-0.034	0.018+-0.012	0.639+-0.061	0.000+-0.000	0.000+-0.000
WAL	0.11819	0.04345	0.03247	0.0289	0.02108	0.02961	0.02927	0.03095	0.06418	0.03807	0.05442	0.05959	0.0621	0.02444	-0.00038	0.00117	*	0.000+-0.000	0.054+-0.020	0.045+-0.020	0.090+-0.023	0.000+-0.000	0.000+-0.000
GER	0.09761	0.02412	0.01283	0.01231	0.00612	0.01084	0.00894	0.01443	0.0453	0.02265	0.03928	0.04226	0.06131	0.02117	0.01146	0.00623	0.00904	*	0.810+-0.052	0.603+-0.036	0.387+-0.050	0.000+-0.000	0.000+-0.000
DEN	0.10661	0.03302	0.02185	0.02025	0.01237	0.01956	0.01813	0.02266	0.05277	0.02931	0.0461	0.04977	0.06512	0.02585	0.00738	0.00272	0.00352	-0.00125	*	0.072+-0.026	0.414+-0.049	0.000+-0.000	0.000+-0.000
SWE	0.09856	0.02643	0.0142	0.01234	0.00706	0.01264	0.01146	0.01454	0.04605	0.02403	0.04287	0.04609	0.06467	0.02036	0.0131	0.00521	0.00578	0.00015	0.00239	*	0.533+-0.045	0.000+-0.000	0.000+-0.000
NOR	0.10694	0.03414	0.02234	0.02188	0.01464	0.02074	0.01971	0.02356	0.05397	0.02821	0.04798	0.05038	0.06289	0.02604	0.01024	-0.00078	0.00274	0.00068	2e-05	4e-05	*	0.000+-0.000	0.000+-0.000
JAP	0.08535	0.00803	0.00269	0.00292	0.00321	0.00309	0.00167	0.00439	0.03649	0.01704	0.03693	0.0386	0.07382	0.02599	0.03235	0.03363	0.03181	0.01421	0.02213	0.01404	0.02331	*	0.000+-0.000
CAN	0.0966	0.0166	0.00472	0.00034	0.0026	0.00157	-0.00024	0.00437	0.03705	0.01827	0.0368	0.03926	0.07349	0.02445	0.03103	0.03385	0.03233	0.01306	0.02228	0.01403	0.02284	0.00563	*
